# Supplementary material for: First-Line Combination of R-CHOP with the PDE4 Inhibitor Roflumilast for High-Risk DLBCL
Source: Cancers (Basel). 2024 Nov 18;16(22):3857. doi: 10.3390/cancers16223857 (PMC11592688; doi:10.3390/cancers16223857)
Supplement: Supplementary file 1 [file cancers-16-03857-s001.zip]

Archive with 1 entries (1 files):
- cancers-3300795-supplementary.pdf
